# Supplementary material for: A new CCCH-type zinc finger-related lncRNA signature predicts the prognosis of clear cell renal cell carcinoma patients
Source: Front Genet. 2022 Sep 30;13:1034567. doi: 10.3389/fgene.2022.1034567 (PMC9562972; doi:10.3389/fgene.2022.1034567)
Supplement: Supplementary file 1 [file Table2.XLS]

gene	conMean	treatMean	logFC	pValue	fdr
ZC3H11A	0.0106680555555556	0.0411569316081331	1.94783818524717	6.53527569920663e-17	2.48151048288716e-16
ZC3H12D	0.494020833333333	1.73376691312384	1.81126616825517	2.24214995255449e-24	1.89497834699767e-23
ZC3HAV1L	6.37673194444444	15.8474123844732	1.31335815007317	1.95931871594841e-17	7.77790156937096e-17
ZMAT1	5.51442222222222	12.9819201478743	1.23522214788266	3.28697799741448e-13	9.16157697151696e-13
TRAF2	8.77594583333333	18.7687258780037	1.09670418928283	1.67827495375312e-31	3.38236952217937e-30
CRIP1	0.300465277777778	1.34146931608133	2.15854387002483	1.51423581478034e-27	1.80331719760204e-26
IRF6	49.3099888888889	16.7766192236599	-1.55542791046665	1.39705692351264e-31	3.05024094966926e-30
MAPT	9.24435833333333	19.6992807763401	1.0914978693376	1.38777322082534e-07	2.67350429306058e-07
C1R	76.7783097222222	161.035165249538	1.06860505940929	1.91861104685196e-06	3.35117396183476e-06
NPM1	128.319683333333	261.068192791128	1.02468421116282	4.07077483654069e-23	2.73472565941964e-22
U2AF1	0.104702777777778	0.346743068391867	1.72756732481591	4.48128975651086e-11	1.077154051565e-10
VEGFA	29.4324277777778	383.556828465804	3.70396189068752	8.39399237770422e-37	1.09961300147925e-34
C3	75.3519333333333	765.522862661738	3.34472903187337	4.57337372714253e-33	1.49777989563918e-31
TUBA1B	35.1427902777778	80.7550155268022	1.20032312196443	1.8201711098971e-22	1.13544007331676e-21
MCM10	0.278204166666667	1.33866987060998	2.26658428907348	2.44787373247481e-33	9.16204168440572e-32
RPS19	243.147786111111	665.019480591497	1.45156314674998	5.54092442204908e-35	2.90344439715372e-33
TPI1	570.216331944444	1216.75810443623	1.09346111781173	1.52800316599472e-26	1.60134731796247e-25
GAPDH	1199.17298194444	3186.08098521257	1.40974315437127	8.04708708134492e-32	2.34259646145819e-30
PABPN1	2.96194166666667	8.08892088724584	1.44940402287531	6.0466777921449e-11	1.42723385724501e-10
SAP30	8.06261111111111	47.5533155268022	2.5602268901162	4.74708154170012e-37	1.09961300147925e-34
RPS10	0.314195833333333	1.11111885397412	1.82227719317977	8.91197831808787e-22	4.96795387093409e-21
JCHAIN	81.0252444444444	202.942330868762	1.32462644892467	1.20626432299253e-06	2.12108223237613e-06
RPL35	335.521636111111	710.569744362292	1.08257045927084	2.06388899024527e-28	2.57494721640124e-27
ILK	0.290505555555556	0.791158595194085	1.44540117186885	5.75704646651231e-17	2.21815613856798e-16
CAMK2A	0.966980555555556	0.181885027726433	-2.41046009048352	7.55597270332632e-17	2.78826034967816e-16
LDHA	292.821602777778	953.645526247689	1.70343111880566	1.12447144832704e-31	2.69934755513351e-30
GAS1	17.5095583333333	4.76577818853974	-1.87735898173188	2.39686043114394e-35	2.09325810986571e-33
TIPARP	29.2523555555556	62.3971885397412	1.09292822347815	0.00284617623843713	0.0037661523963158
AKR1C2	10.4652583333333	4.00160295748614	-1.38695799073911	0.00428980332696221	0.00553659345647339
SIX1	0.260880555555556	1.42250240295749	2.44696976601015	3.05346873604702e-31	5.71434863460228e-30
PRPF3	12.2736569444444	24.7362219963031	1.01106000694233	2.50682030663318e-19	1.15225775497876e-18
RPS5	229.196502777778	470.515235489834	1.03765640808067	1.14751992709356e-25	1.15634700345582e-24
IGHG1	238.355122222222	1613.00167744917	2.75856340464015	6.27955324882887e-08	1.23702477533321e-07
ICOS	0.210077777777778	2.31732088724584	3.46346236731337	1.13331385902552e-31	2.69934755513351e-30
LDHB	31.8694972222222	14.0880560073937	-1.17770370936978	7.27553810947902e-31	1.270793989789e-29
RGS1	11.3404125	104.110297227357	3.19856774477229	8.15605796166661e-35	3.56147864326109e-33
